# Supplementary material for: Cardiac arrhythmia and neuroexcitability gene variants in resected brain tissue from patients with sudden unexpected death in epilepsy (SUDEP)
Source: NPJ Genom Med. 2018 Mar 27;3:9. doi: 10.1038/s41525-018-0048-5 (PMC5869741; doi:10.1038/s41525-018-0048-5)
Supplement: Supplementary file 4 — Supplemental Table 4(XLSX 36 kb) [file 41525_2018_48_MOESM4_ESM.xlsx]

## Sheet: All Epilepsy Genes
ADSL
ALDH7A1
ALG13
ARHGEF9
ARX
ATP1A2
ATP6AP2
CACNA1A
CDKL5
CHD2
CHRNA2
CHRNA4
CHRNA7
CHRNB2
CLN3
CLN5
CLN6
CLN8
CNTNAP2
CSTB
CTSD
DNAJC5
DNM1
DYRK1A
EEF1A2
EPM2A
FOLR1
FOXG1
GABRA1
GABRB2
GABRB3
GABRG2
GAMT
GATM
GOSR2
GRIN1
GRIN2A
GRIN2B
IQSEC2
KANSL1
KCNB1
KCNJ10
KCNQ2
KCNQ3
KCNT1
KCTD7
LGI1
MAGI2
MBD5
MECP2
MEF2C
MFSD8
NHLRC1
NR2F1
NRXN1
PCDH19
PIGA
PIGO
PIGV
PNKP
PNPO
POLG
PPT1
PRICKLE1
PRRT2
QARS
SCARB2
SCN1A
SCN1B
SCN2A
SCN8A
SLC13A5
SLC25A22
SLC2A1
SLC6A8
SLC9A6
SPTAN1
STXBP1
TBC1D24
TCF4
TPP1 (CLN2)
TSC1
TSC2
UBE3A
WDR45
WWOX
ZEB2
CALM3
ATP13A2
CASK
CRH
CTSF
DCX
DEPDC5
DYNC1H1
FLNA
GNAO1
GRN
HCN1
HNRNPU
KCNA2
KCNC1
KIAA2022
PLCB1
PURA
SIK1
SLC35A2
SLC6A1
SMC1A
SNAP25
ST3GAL3
STX1B
SYN1
SYNGAP1
SZT2
TBL1XR1
TPP1
ABCC9
ACAD9
ACADM
ACADS
ACADVL
ACTC1
ACTN2
AKAP9
ANK2
ASCL1
ASAH1
BAG3
BMP2
C4A
C4B
CACNA1C
CACNA1H
CACNB2
CACNB4
CALM1
CALM2
CALR3
CASQ2
CARS2
CASR
CAV3
CLCLN2
CNTN2
CPA6
CPT1A
CPT2
CRYAB
CSRP3
DES
DMD
DOCK7
DSC2
DSG2
DSP
ECE1
EDN1
EFHC1
EMD
ETFA
ETFB
ETFDH
EYA4
FKTN
FXN
G6PC
GABRD
GATA4
GATAD1
GK
GLA
GLUD1
GPD1L
HADHA
HADHB
HCN4
HMGCL
HMGCS2
HSD17B10
HSPD1
HTR2A
IER3IP1
IL10
IL6
JAG1
JPH2
JUP
KCN
KCNA1
KCND3
KCNE1
KCNE2
KCNE3
KCNH2
KCNJ2
KCNJ5
KCNMA1
KCNQ1
LAMA4
LAMP2
LDB3
LIAS
LMNA
MAOA
ME2
MYBPC3
MYH6
MYH7
MYL2
MYL3
MYLK2
MYOZ2
MYPN
NECAP1
NEXN
NKX2-5
PAFAH1B1
PHOX2A
PHOX2B
PKP2
PLN
PPARG
PRICKLE2
PRKAG2
PSEN1
PSEN2
PTPN11
RAF1
RBM20
RET
RYR2
SCN3B
SCN4B
SCN5A
SCN9A
SFTPA1
SFTPA2
SGCD
SIAT9
SLC22A5
SLC25A20
SLC6A4
SNIP1
SNTA1
SRPX2
STRADA
TAZ
TBX1
TBX5
TCAP
TGFB3
TMEM43
TMPO
TNF
TNK2
TNNC1
TNNI3
TNNT2
TPH2
TPM1
TRDN
TTN
TTR
VCL
HTR1A
HTR1B
HTR1D
HTR1E
HTR1F
HTR2B
HTR2C
HTR3A
HTR3B
HTR4
HTR5A
HTR6
HTR7
MAOB
TDO2
TPH1
BDNF
DRD1
DRD2
DRD3
DRD4
DRD5
COMT
DBH
DDC
TH
SLC6A3
ADCY1
ADCY2
ADCY3
ADCY5
CASP3
CDK5
CREB1
DUSP1
FOS
PRKACA
MAPK1
PPP1R1B
PIK3CA
PIK3CG
AKT1
AKT2
AKT3
GSK3A
GSK3B
ALOX12
CYP2D6
PDE4A
PDE4B
PDE4C
PDE4D
PDE10A
PLA2G5
ITPR1
PLCB2
PLCB3
ADRB1
ADRB2
ADRBK1
ADRBK2
APP
ARRB1
ARRB2
GRK4
GRK5
GRK6
SNCA
SNCAIP
SLC18A1
SLC18A2
SYN2
ADA
ADORA2A
ADK
ADORA1
ABCA1
SLC29A1
ADORA3
ABCB1
ADORA2B
SLC29A2
P2X1
P2X2
P2X3
P2X4
P2X5
P2RX6
P2RX7
P2RY1
P2RY2
P2RY4
P2RY6
P2RY8
P2RY10
P2RY10P1
P2RY10P2
P2RY11
P2RY12
P2RY13
P2RY14
CHAT
SLC18A3
ACHE
CHRM1
CHRM2
CHRM3
CHRM4
CHRM5
CHRNA1
CHRNA3
CHRNA5
CHRNA6
CHRNA9
CHRNA10
CHRNB1
CHRNB3
CHRNB4
CHRND
CHRNE
CHRNG
A2BP1
ABAT
ABCC1
ADAM22
ADNP
AGTR2
ALDH5A1
ALG6
ALG9
APOE
AQP4
ATP10A
BFIC
BFIC2
BRD2
C14orf160
C6orf33
CABC1
CACNA1E
CACNA1G
CACNG2
CACNG3
CCM1
CCM2
CHGA
CLCN2
CLN2
CNR1
COL18A1
CSEN
CSMD3
CSNK1G2
CYP2C9
DAPK1
DGKD
DPAGT1
DPYSL2
DRPLA
ECA1
EFMR
EGI
EGI14
EGI3
EIF2S1
EIM
EJM1
ELP4
EMX2
EN2
ENFL2
EPD
EPPS
FEB1
FEB2
FEB3
FGF2
FMR1
FMR2
FOSB
FPEVF
GABABR1
GABBR1
GAD1
GAL
GPR54
GRM1
HAX1
HCN2
HD
HSPB2
ICCA
IDS
IFNA1
IL1B
JRK
KCNA4
KCNAB1
KCNAB2
KCNJ11
KCNN2
KCNV1
KST1
L2HGDH
LGI2
LGI3
LGI4
LIS1
MASS1
MC3R
MEBA
MLLT3
MRXE
MTCO1
MTTK
NDUFV1
NEDD4
NEU1
NF1
NPY
OPHN1
OPRM1
PCMT1
PDYN
PGS
PHF6
PLAT
PLD1
PRKCG
PRNP
PRODH
PTGS2
QPRT
RELN
S100B
SCA10
SCA2
SCN2A1
SEZ6
SGCE
SLC12A6
SLC1A1
SLC1A3
SLC4A3
SLC6A12
SMS
SURF1
SYT10
TBP
TMEM1
TRPV1
TUBA1A
U2AF1
UCP2
WNT8B
ZFHX1B
ZNF354A
NOS1AP
GNAI2
DPP6
KCNIP1
TUBA3C
GPR4
Task-2
CACNA1a
CACNA1b
DBX1
NDUFS4
NADH
ACTA2
CACNA1D
CACNA1I
CLCN4
CTF1
EN1
FBN1
HCN3
HSPA8
IFNG
IL4
ILK
KCNA5
KCND2
KCNH5
KCNJ3
KCNJ6
KCNK4
KCNMB3
KCNMB4
NLRP12
NPPA
NPPB
NR1H2
NUP155
PDLIM3
SCN10A
SCN11A
SCN2B
SCN3A
SCN4A
SCN7A
SERPINE1
SIRT3
SLC25A4
SLC8A1
TGFBR1
TGFBR2
TLR4
TLX3
TNFRSF21
UGT1A1
VEGFA
VKORC1
FASN
GNA01
HDAC4
PIK3AP1
RANGAP1
RYR3

## Sheet: SUDEP.Epilepsy.Genes
CNTNAP2
KCTD7
MAGI2
SCARB2
SPTAN1
DYNC1H1
JUP
TNK2
ITPR1
ARRB2
COL18A1
GNAI2
DPP6

## Sheet: Common.All.Three
CACNA1H
TTN

## Sheet: Living.Epilepsy.Epilepsy Genes
NRXN1
TSC1
HCN1
CACNA1C
VCL
SLC18A2
CSMD3
NEDD4
NF1
SIRT3

## Sheet: SUDEP.Living.Epilepsy.Genes
MAGEC1
ZNF717
NBPF12
PKD2L1
FMN2
MSH3
KIF7
URB2
VPS13A
MUC4
KIR2DL1
KRT10
COL2A1
KRTAP1-1
KRTAP5-5
SPEN
C20orf96
DAGLA
FARP2
FOXD4L5
TBC1D9B
SUPT20HL1
VCX
SAMD11
SKA3
ARFGEF2
CTBP2
HTT
SSPO
RNF169
MUC6
DAZAP1
CUL9
FAM104B
STAB1
ANKRD36B
ATXN7

## Sheet: Only.SUDEP.Genes
ODF1
POTEF
ERO1LB
SYT16
SPATA31A3
GDAP1L1
ZNF365
WASF3
ADH1B
RNF103
ITGA8
GRID2IP
WDR73
LILRB3
POTEJ
HYAL3
PHLDB3
MTG2
FCER2
SPG11
ATP4A
EHD1
MAGEC1
KRT32
CRYBA4
HAS1
ATXN3
C4orf40
FAM205A
PCDHGA6
LCP2
ZNF280B
KIR3DL2
TBC1D26
HYDIN
FAM47C
TBC1D3B
GM2A
AUNIP
ZNF717
ESPN
TCEB3
NBPF12
PKD2L1
FAM86B1
GRIK5
POTEE
SCAF8
CCDC170
NDNF
OAS3
HK2
GLB1L
CLUH
SLC35B1
KIAA1522
ALPK3
DPCR1
TSR3
TIPRL
H3F3C
NOC4L
ZNF426
CEP128
HNRNPA3
CDHR5
SUPT16H
CCDC37
SHC2
ACACB
WDR64
USP44
M1AP
MBTPS1
ITGA3
CD101
PAPSS2
AHRR
ITGAE
NUP62
AP5S1
CD276
AHCY
HYDIN
FRMPD1
DSG4
KTI12
FAM13A
PLCH2
FMN2
OXR1
C8B
PRB3
OR2F2
VWA8
C19orf47
CCDC40
C5orf58
SPTBN2
CDC27
GALNT7
GDNF
ODF1
ROGDI
MAP3K8
ZNF443
NNMT
ACVR1C
ZNF730
HBG2
FANCM
TRIM49B
RBM5
RAB11FIP1
ANKRD1
HYDIN
MUC17
OR2W1
MSH3
ZNF619
COL18A1
ZNF841
YKT6
TRIM64B
MSANTD4
SNTB1
KIF7
INSM1
IFNAR2
ZC3H12A
ADAD1
ADCY6
URB2
C1orf174
NBAS
IQSEC3
DIRC2
VPS13A
STOX2
MUC4
DHX34
UGT2B4
SNX32
OR4C46
SLC2A8
DNAJC25
ZNF717
JUP
GPR98
SOX2
DYSF
ERP44
BOD1
TIAM1
KIR2DL1
LILRA6
OR10AG1
MYO3B
ATP6V1H
DHDH
MAGEA6
TNFSF13
STOX2
CHST12
CHI3L1
STAT4
MYO5B
CSH2
OTOG
C17orf107
OR11L1
PKD1
GPR179
DPP6
SLC35G5
ZADH2
AIFM2
PARP14
ABCC11
RCN3
ALDH16A1
SERPINB3
PRB3
PLGRKT
TAS2R13
SPIDR
HLA-C
SLCO6A1
POTEI
KRTAP5-10
MUC4
BBS10
HARS
KIF16B
MUC4
IZUMO2
SNPH
OR8U1
HEXIM2
GAGE12F
LILRA3
UBR5
ZNF669
KMT2D
TBX18
KRT10
SHANK3
SPRR1B
KIAA0754
FERD3L
PCDHGB1
ADAMTSL3
ROBO2
SGOL2
UTRN
TCAIM
SPATA31A1
CTDSP2
ADAMTS7
MAGEC1
ADAM20
MUC4
SSC5D
COL2A1
KRTAP1-1
CREG2
MUC17
ZNF626
GEM
CEP164
MUC4
ABCA3
FAM25G
PRRG4
ENPP2
TRIML2
CHUK
ACTR5
TIMELESS
ACTN1
KRTAP5-5
LAG3
FRMPD2
N4BP2
ENAM
PGR
TMEM129
JAG2
ZAP70
SPEN
CIT
CDC27
FAM205A
USP54
ATP13A1
SVOPL
FAT3
KRT26
ANXA11
SPATA17
ZNF594
KRT85
MAP3K15
PDE4DIP
SEMG1
C20orf96
ST18
MUC4
ZNF721
MAST3
UNC5B
PADI6
SPATC1
VHLL
ALDH16A1
PCDHGB7
KRT83
SEC31B
LAMC3
BAZ1B
SSTR1
GALNTL5
ADAM7
ECE2
PPP1R10
CORO7
LRWD1
MAML1
SLC4A2
SND1
TTN
MUC4
KCTD7
MFF
CCDC12
DNAH3
MAATS1
SEMA3G
TG
TNC
HRC
RIPPLY3
FAM47E
LILRB3
C5orf58
DAGLA
GM2A
PKD2L1
GLTSCR1
KMT2C
B2M
URB2
COBL
TMEM81
GLCCI1
IGSF3
GP6
CENPN
KRT10
TMEM136
CXorf58
HRCT1
AP3S2
SALL1
CLUH
GNAI2
TDRP
KIR2DL4
LRIT1
SCUBE2
ZNF729
FABP6
XPO4
C9orf96
FARP2
ZNF101
NOTCH2NL
COL12A1
LAMB4
ABCG1
OR12D3
PCDHGA7
TUBA3D
CALCRL
CT47B1
FOXD4L5
GPR125
GSDMA
TBCD
LINGO1
PRODH2
PPP1R21
C9orf78
DOPEY2
CDH9
POTEE
SLC46A2
KRTAP5-5
LRRC1
RAPGEF3
EMR1
TBC1D9B
PLD3
PSPC1
SSTR5
EPRS
FN1
VAT1
GANAB
LOC100130705
NBR1
FAM178A
FAM47C
GPR113
CENPBD1
ZKSCAN1
SCYL3
SUPT20HL1
USP34
SLC6A19
HEATR5A
ZNF74
ZNF646
FOXD4
PCNT
DCAF8L2
MTO1
ZCCHC2
DSPP
CLASP1
VCX
TDG
SLC14A2
ECEL1
UPK3B
SLC38A7
FAM149B1
CACNA1H
GLTSCR1
TRIM22
VEZF1
GEMIN4
ODF1
AASS
MUC4
MUC4
RTEL1
DNAH1
FUK
CNTNAP2
NEU4
KIF27
ANKRD36
MIDN
CENPU
GREB1L
C15orf43
MUC5B
FAM21B
LMF2
SLC12A1
ZFHX4
EPHX2
VWDE
OR2T4
DLD
MSH5
C14orf183
COL11A1
HKR1
TUBGCP6
SLC7A14
SYNPO2L
ETV3
DNMT3A
LIMCH1
PPARA
NOTCH1
RAB44
KLHDC4
ABTB1
WBSCR22
UBA7
IL11
LAPTM4B
LYPLAL1
ANKRD36
AGAP11
CKM
DROSHA
MUC4
ALKBH5
ADD2
ITGA1
MRPL4
ITGAV
TPRX1
SAMD11
CCP110
TTN
TMPRSS6
TRPM7
RPS26
HKR1
HSP90B1
GRM8
OTOG
ARHGEF10
DNAH9
DNAH17
KIAA2013
MYO1E
VWA3A
DNAH10
GPR151
VCX
UBXN11
GPATCH8
DYNC1H1
FCHO2
LILRA3
WDR52
CDC27
FAM86B1
CHMP1A
EXT1
TRIM3
PPP2R3A
RILPL1
RHPN1
RFX1
SEC14L6
GOLGA8K
LY9
USH2A
OR2F2
CCDC170
SPTBN4
C15orf39
NAPSA
CNTNAP3B
SYPL1
HEATR5A
DHTKD1
MGLL
RPAP2
C9orf89
CRHR2
SPACA4
PTPN14
DOK2
VCX
SEC16B
ADAM2
SCARB2
KDM4D
GRID1
POLD1
TTC3
SKA3
CDC27
ARRB2
ZNF607
BRICD5
DCTN2
FBRSL1
SRRM4
MRPL40
UNC5CL
FAM91A1
ABCC10
BCHE
FAM86B2
WDR91
NUPL2
NEU3
MST1L
ZCWPW1
AP2B1
TDRD1
ITIH2
FAM86C1
ARFGEF2
TRERF1
GLYATL3
MTCH2
ZNF705D
UBXN11
HYDIN
ODF1
TMEM177
MUC4
LOC650293
EPHB3
SPATA31D3
SEC24C
INHBA
IGSF3
CTBP2
UGDH
OR8H2
RAP1GDS1
SFMBT1
KIAA1211
WDR90
HYDIN
MUC4
KIAA0319L
ADCK2
HTT
CCKBR
ZNF831
CBFA2T3
GALK2
PCDHB8
NECAB3
EYS
FAM13A
LRR1
NDEL1
RASAL2
SPATA31A1
KIR2DL4
RCCD1
SPATC1
ZNF599
MED16
KIAA0232
MCM10
RPS20
LILRB1
STOML1
OR1L6
FNDC3B
GRID1
PKD1
MAZ
SLC10A5
FREM2
SNX20
EML5
MAGEC1
ITPR1
ZSCAN5A
ARRB2
PPWD1
NKX1-2
STAB2
P4HA1
DCAF8L2
KDM3A
LPA
PGLYRP2
SSPO
RNF169
FAM21B
LILRA2
HHIPL2
SEPHS1
IKBKAP
PTPN7
KIF12
FARSA
MAGI2
GRIK1
KIF3B
GABRR2
MUC4
BRF1
ANKS4B
GDF5
DIS3L2
MUC6
MUC12
KRTAP9-9
VPS13C
SLC17A2
ABT1
LRP10
MYO1G
MUC16
CAPN2
DAZAP1
MUC16
ZNFX1
CCDC40
MUC4
ARHGEF17
TCF20
CDC27
C9orf43
HIPK3
DAAM2
CTAGE5
CIITA
C6orf57
MUC4
NOTCH3
TNK2
PCDHGB4
MYO18B
TBX4
GPR21
MAPK7
C9orf173
MUC4
OR1E2
FAM214A
CCDC15
SYCP2
MISP
DHX33
SEMA3G
KCNMB1
MUC4
SECISBP2
VSTM2B
FAM47C
ZC3H10
DHRS4L2
CUL9
EHMT1
KRT6C
KIAA0355
MUC6
ADCY10
SNAP47
CDC27
SPTAN1
ELP3
CRISPLD1
THSD4
FAM104B
ANKRD40
SYT2
DLEC1
CAPRIN1
DNAH14
ZNF671
PDE4DIP
2011-03-07
DSPP
PTBP2
FAM204A
STAB1
ANKRD36B
CDC27
F2
ZNF257
DUSP11
UFSP1
MICU2
SLC25A5
ELMSAN1
SHROOM2
NOMO2
KIR2DL1
ZCWPW1
OXER1
C16orf82
NOS1
SHBG
SPATC1
IMPDH1
OR4F21
PIWIL2
ZNF396
EFR3A
CNTNAP3B
CRYZL1
ATXN7
NLRX1
APOOL
PIP4K2C
CEP135
UTP6
NTSR2
C5orf54
DRGX
ANKMY1
CDC42BPG
SP140
HLA-C
LOC440243
SPEN

## Sheet: Only.Living.Epilepsy.Genes
SERPINA5
ZNF462
MUC4
ANKS1A
NF1
MUC4
TMPRSS13
NOTCH2
NLRP13
CRIPAK
NEURL1
POTEB
KRTAP1-5
MAMLD1
ANKRD6
NXNL1
SDR42E1
DMKN
SSPO
KIAA1549
PIEZO1
SUPT20HL2
COL2A1
PHF14
RCL1
RTN1
VSIG2
KRT10
CCDC106
GNL2
OCSTAMP
R3HDM2
QRICH2
F3
THSD7A
POTEC
KIR2DL3
ARFGEF2
BCS1L
ZNF717
TMEM214
NXNL1
PCYOX1L
NRN1L
SCUBE1
SP9
NSD1
MUC4
SPEN
ATXN7
CLDN19
PRR21
VPS13A
LUZP1
OR52N2
PLA2G4E
PXDNL
ZSWIM6
FAM110C
MUC4
AHNAK2
FYCO1
LUZP4
C1orf158
ZNF862
UBA3
SUPT20HL2
WRN
SUPT20HL1
FMN2
C20orf173
PIGG
OR51Q1
BGN
ZFYVE28
MUC4
ZNF85
PLEKHD1
COL6A6
TMPRSS13
DAZAP1
KRTAP4-3
C16orf46
ALX4
NABP2
MAGEC1
AQP12B
FOXD4L5
NCR3LG1
TMEM231
ICAM3
C19orf68
VNN2
MUC4
ANKRD20A4
FAM186A
ZNF304
MUC4
ABHD8
RASGEF1B
NBPF7
PIEZO1
HEATR5B
ORAI1
MUC4
BHLHE22
MMS19
MUC4
HIATL1
MAGEC1
FLG
ST6GALNAC2
CACNA1C
CDRT15L2
TAF1C
C2orf69
ARHGEF2
AIM1L
ATAT1
LZTR1
RNF111
PHIP
KRTAP1-1
KRTAP1-3
TRIM29
SMPD4
PRR21
CRIPAK
MET
KIAA1671
HCN1
NTPCR
KCNK13
CAPSL
ROCK1
WIPF3
ARHGAP30
SAP30L
PATL2
FARP2
NBPF12
B3GNT3
RSPRY1
VCX
HIST1H1E
TRIM4
SLC52A3
SLC25A42
MDH2
ABHD16A
JMY
PLIN4
CRIPAK
ATAT1
ASAP1
PPIP5K2
INCENP
CSNK2A3
DMKN
TCEA1
BAG6
FAM104B
SLC38A10
SPTBN5
BZRAP1
TEX13B
LRP5
TRMU
ACAD11
FAM184B
FMN2
PKMYT1
TTN
LRRC46
USP17L1P
KNDC1
MGEA5
TRIM39
OTP
RAPGEF4
SLC30A9
BSN
CACNA1H
ZNF30
CRYBG3
SIGLEC6
AGPAT9
ELN
APOBR
RHOXF2
ZNF512B
FGA
SBF1
NPIPB5
ANKRD55
GLG1
MUC4
POTED
CASKIN2
LAMA3
PHACTR3
ALMS1
UBA1
ABCA2
PINX1
EMILIN3
PLA2G4E
TMEM178B
FAM186A
CASP5
MUC4
CACNA1H
SLC27A1
GPR156
LPO
FAM83H
FAM186A
SBSN
PLXNA1
F13B
PLCXD3
ASPM
HGC6.3
TRAPPC8
SPEN
KIAA2026
TMED4
MUC4
MUC4
ZNF707
GLB1L3
POTEH
MRPL37
ABL2
ZNF467
MUC4
CUL9
KRTAP4-3
OR6K2
HLA-A
PATE3
BATF3
GPR133
CRIPAK
LMCD1
PGAM1
TNFRSF1B
C8orf74
PLEKHA1
AGAP8
ZNF556
RGPD5
WNK1
MUC4
TNR
MUC4
ZNF135
RHBG
B3GNT3
SAMD9
MUC4
MPDZ
PAX6
MUC6
TMEM191B
CAND2
FAM160B2
SKA3
KRTAP5-5
UBTD1
MUC4
CTAGE1
ZNF317
AGAP4
FAM207A
DNAAF2
POLL
MUC4
HIC2
OR11H2
FAM115C
MYH7B
AHDC1
NF1
ZNF462
BRI3BP
KRT10
FRG1
ZNF281
PPP6R2
SLCO4C1
OR2T27
CCDC176
TSC1
CSNK1A1L
IKBKB
CDK15
EVL
UBXN7
KRTAP4-11
ZNF774
GHITM
SUFU
CEP85L
STBD1
JMJD7
CLCN6
KIR2DL1
MUC4
INO80E
NCOA6
SMG5
STAB1
SIRT3
KMT2B
VCX
MUC4
TM4SF4
ZNF490
CACNA1H
EHBP1
OR11H1
CRELD2
ZNF268
CSMD3
ACTR8
CXXC4
ADH6
MTMR7
METTL4
PLA2G15
NAT10
SDE2
HSPG2
IBTK
SUPT20HL2
TNRC18
KMT2B
CHAC2
DGKZ
IPP
PIWIL4
ZBTB4
ADH6
MUC4
VCL
NACAD
TRIM33
MUC1
NABP2
BAI1
MTMR2
SPOCD1
RNF169
NCKAP5L
BEST2
C20orf96
FAM3D
SETD1A
ANKRD36B
MUC4
PSMD11
LOC100288524
PARP11
C17orf97
MUC4
ZNF658
LRRC16A
SPANXN2
ZNF79
SDK1
MICA
HTT
BTN2A2
CMPK2
PXN
SLCO3A1
ZNF700
RUSC2
MED13
LTK
PIEZO1
GOLGA4
WNT7A
C14orf93
TBC1D3
DAGLA
CHAD
SLC18A2
KRTAP5-11
MSH3
PLA2G3
PIWIL3
PSD4
TBC1D9B
TOPAZ1
ASB8
SAMD11
SLC25A38
SDK1
RECQL4
CSMD2
LOC100652824
TULP4
LAMA5
URB2
DTWD2
HRNR
PLIN4
TMEM191B
S100PBP
CTBP2
XYLT1
FAM149A
CEP104
PASD1
TIGD1
ANKUB1
EPS15L1
SERPINE2
NLRP2
FAM104B
PIWIL4
RIPK2
PCDHGB6
AKAP8L
TOP3B
NRXN1
C10orf137
ERVV-1
KIF7
DCAF15
FAM120A
TCTEX1D2
MUC2
KRTAP5-7
GTF2I
FUT3
MUC4
PKD2L1
EVL
SLCO1B1
EOMES
NEDD4
PLIN4
GOLGA6A
LAMA3
