# Supplementary material for: Cardiac arrhythmia and neuroexcitability gene variants in resected brain tissue from patients with sudden unexpected death in epilepsy (SUDEP)
Source: NPJ Genom Med. 2018 Mar 27;3:9. doi: 10.1038/s41525-018-0048-5 (PMC5869741; doi:10.1038/s41525-018-0048-5)
Supplement: Supplementary file 5 — Supplemental Table 5(XLSX 15 kb) [file 41525_2018_48_MOESM5_ESM.xlsx]

## Sheet: Sheet1
Type	#Chr	Start	End	Ref	Alt	Ref.Gene	Func.refGene	ExonicFunc.refGene	Gene.ensGene	avsnp144	AAChange.ensGene	AAChange.refGene	clinvar: Clinvar	InterVar: InterVar and Evidence	Freq_ExAC_ALL	Freq_esp6500siv2_all	Freq_1000g2015aug_all	CADD_raw	CADD_phred	SIFT_score	GERP++_RS	phyloP46way_placental	dbscSNV_ADA_SCORE	dbscSNV_RF_SCORE	Interpro_domain	AAChange.knownGene	rmsk	MetaSVM_score	Freq_ExAC_POPs	OMIM	Phenotype_MIM	OrphaNumber	Orpha	Chr:Pos	Other info	Sample Name
GABA/Glu	3	4776961	4776961	G	A	ITPR1	exonic	nonsynonymous SNV	ENSG00000150995	rs748904417	ENSG00000150995:ENST00000456211:exon40:c.G5278A:p.A1760T,ENSG00000150995:ENST00000357086:exon41:c.G5323A:p.A1775T,ENSG00000150995:ENST00000423119:exon41:c.G5323A:p.A1775T,ENSG00000150995:ENST00000443694:exon41:c.G5422A:p.A1808T,ENSG00000150995:ENST00000302640:exon43:c.G5422A:p.A1808T,ENSG00000150995:ENST00000354582:exon43:c.G5422A:p.A1808T	ITPR1:NM_002222:exon40:c.G5278A:p.A1760T,ITPR1:NM_001099952:exon41:c.G5323A:p.A1775T,ITPR1:NM_001168272:exon43:c.G5422A:p.A1808T	clinvar: UNK	InterVar: Uncertain significance PVS1=0 PS=[0, 0, 0, 0, 0] PM=[0, 1, 0, 0, 0, 0, 0] PP=[0, 1, 0, 0, 0, 0] BA1=0 BS=[0, 0, 0, 0, 0] BP=[0, 0, 0, 0, 0, 0, 0, 0]	8.28e-06			2.514	19.56	0.989	5.09	.			.	ITPR1:uc021wsj.1:exon40:c.G5278A:p.A1760T,ITPR1:uc021wsi.1:exon41:c.G5323A:p.A1775T,ITPR1:uc003bqc.3:exon43:c.G5422A:p.A1808T	.	-0.57	AFR:0,AMR:0,EAS:0,FIN:0,NFE:1.498e-05,OTH:0,SAS:0	147265	117360;206700;606658;	98769;1065;208513;	98769|SCA15/16|-|Autosomal dominant|-|606658 ~1065|Gillespie syndrome|<1 / 1 000 000|Autosomal recessive<br>or&nbsp;Autosomal dominant<br>or&nbsp;Not applicable|Infancy<br>Neonatal|206700 ~208513|Congenital nonprogressive spinocerebellar ataxia<br>SCA29|Unknown|Autosomal dominant|Neonatal<br>Infancy|117360 ~		3:4776961	het	SUDEP05
GABA/Glu	6	89978890	89978890	C	A	GABRR2	exonic	nonsynonymous SNV	ENSG00000111886	.	ENSG00000111886:ENST00000402938:exon4:c.G352T:p.A118S,ENSG00000111886:ENST00000602399:exon4:c.G427T:p.A143S	GABRR2:NM_002043:exon4:c.G352T:p.A118S	clinvar: UNK	InterVar: Uncertain significance PVS1=0 PS=[0, 0, 0, 0, 0] PM=[1, 1, 0, 0, 0, 0, 0] PP=[0, 0, 0, 0, 0, 0] BA1=0 BS=[0, 0, 0, 0, 0] BP=[0, 0, 0, 1, 0, 0, 0, 0]				0.444	6.991		-1.05	.			Neurotransmitter-gated ion-channel ligand-binding domain	GABRR2:uc011dzx.2:exon1:c.G55T:p.A19S,GABRR2:uc003pnb.3:exon4:c.G352T:p.A118S	.	-0.954	AFR:.,AMR:.,EAS:.,FIN:.,NFE:.,OTH:.,SAS:.	137162	.				6:89978890	het	SUDEP13
GABA/Glu	16	1129862	1129862	G	T	SSTR5	exonic	nonsynonymous SNV	ENSG00000162009	.	ENSG00000162009:ENST00000293897:exon1:c.G994T:p.A332S,ENSG00000162009:ENST00000397547:exon2:c.G994T:p.A332S	SSTR5:NM_001053:exon1:c.G994T:p.A332S,SSTR5:NM_001172560:exon2:c.G994T:p.A332S	clinvar: UNK	InterVar: Uncertain significance PVS1=0 PS=[0, 0, 0, 0, 0] PM=[0, 1, 0, 0, 0, 0, 0] PP=[0, 0, 0, 0, 0, 0] BA1=0 BS=[0, 0, 0, 0, 0] BP=[0, 0, 0, 1, 0, 0, 0, 0]				-1.244	0.006	0.719	-0.491	.			.	SSTR5:uc002ckq.3:exon1:c.G994T:p.A332S,SSTR5:uc021taf.1:exon2:c.G994T:p.A332S	.	-0.946	AFR:.,AMR:.,EAS:.,FIN:.,NFE:.,OTH:.,SAS:.	182455	.				16:1129862	het	SUDEP09
GABA/Glu	21	31015256	31015256	T	C	GRIK1	exonic	nonsynonymous SNV	ENSG00000171189	.	ENSG00000171189:ENST00000309434:exon7:c.A988G:p.M330V,ENSG00000171189:ENST00000327783:exon7:c.A988G:p.M330V,ENSG00000171189:ENST00000389124:exon7:c.A988G:p.M330V,ENSG00000171189:ENST00000389125:exon7:c.A988G:p.M330V,ENSG00000171189:ENST00000399907:exon7:c.A988G:p.M330V,ENSG00000171189:ENST00000399909:exon7:c.A988G:p.M330V,ENSG00000171189:ENST00000399913:exon7:c.A988G:p.M330V,ENSG00000171189:ENST0…	GRIK1:NM_000830:exon7:c.A988G:p.M330V,GRIK1:NM_175611:exon7:c.A988G:p.M330V	clinvar: UNK	InterVar: Uncertain significance PVS1=0 PS=[0, 0, 0, 0, 0] PM=[1, 1, 0, 0, 0, 0, 0] PP=[0, 0, 0, 0, 0, 0] BA1=0 BS=[0, 0, 0, 0, 0] BP=[0, 0, 0, 1, 0, 0, 0, 0]				-0.358	0.488	1	1.53	.			Extracellular ligand-binding receptor;Periplasmic binding protein-like I	GRIK1:uc010glq.1:exon5:c.A562G:p.M188V,GRIK1:uc011act.2:exon6:c.A820G:p.M274V,GRIK1:uc002ynn.3:exon7:c.A988G:p.M330V,GRIK1:uc002yno.1:exon7:c.A988G:p.M330V,GRIK1:uc002ynr.3:exon7:c.A988G:p.M330V,GRIK1:uc011acs.2:exon7:c.A988G:p.M330V	.	-0.887	AFR:.,AMR:.,EAS:.,FIN:.,NFE:.,OTH:.,SAS:.	138245	.				21:31015256	het	SUDEP09
GABA/Glu	7	147336347	147336347	G	A	CNTNAP2	exonic	nonsynonymous SNV	ENSG00000174469	rs372580822	ENSG00000174469:ENST00000455301:exon2:c.G220A:p.E74K,ENSG00000174469:ENST00000361727:exon13:c.G2047A:p.E683K	CNTNAP2:NM_014141:exon13:c.G2047A:p.E683K	clinvar: Uncertain significance	InterVar: Uncertain significance PVS1=0 PS=[0, 0, 0, 0, 0] PM=[0, 1, 0, 0, 0, 0, 0] PP=[0, 0, 0, 0, 0, 0] BA1=0 BS=[0, 0, 0, 0, 0] BP=[1, 0, 0, 0, 0, 0, 0, 0]	4.125e-05			5.33	25.8	0.024	5.74	.			.	CNTNAP2:uc003weu.2:exon13:c.G2047A:p.E683K	.	-1.147	AFR:0,AMR:8.697e-05,EAS:0,FIN:0,NFE:1.5e-05,OTH:0,SAS:0.0002	604569	610042;612100;	163681;221150;	163681|-|Unknown|Autosomal recessive|Childhood|610042 ~221150|-|<1 / 1 000 000|Autosomal recessive|Infancy<br>Neonatal|610042 614325 ~		7:147336347	het	SUDEP01
GABA/Glu	3	50264620	50264620	C	T	GNAI2	exonic	nonsynonymous SNV	ENSG00000114353	.	ENSG00000114353:ENST00000422163:exon1:c.C65T:p.S22F,ENSG00000114353:ENST00000446079:exon1:c.C65T:p.S22F	GNAI2:NM_001282620:exon1:c.C65T:p.S22F	clinvar: UNK	InterVar: Uncertain significance PVS1=0 PS=[0, 0, 0, 0, 0] PM=[1, 1, 0, 0, 0, 0, 0] PP=[0, 1, 0, 0, 0, 0] BA1=0 BS=[0, 0, 0, 0, 0] BP=[0, 0, 0, 1, 0, 0, 0, 0]				2.199	17.5	0.015	1.33	.			P-loop containing nucleoside triphosphate hydrolase	GNAI2:uc003cyp.1:exon1:c.C65T:p.S22F	.	-0.483	AFR:.,AMR:.,EAS:.,FIN:.,NFE:.,OTH:.,SAS:.	139360	192605;				3:50264620	het	SUDEP07
GABA/Glu	7	126883012	126883012	T	C	GRM8	exonic	nonsynonymous SNV	ENSG00000179603	rs775136047	ENSG00000179603:ENST00000341617:exon1:c.A247G:p.I83V,ENSG00000179603:ENST00000405249:exon1:c.A247G:p.I83V,ENSG00000179603:ENST00000444921:exon1:c.A247G:p.I83V,ENSG00000179603:ENST00000339582:exon2:c.A247G:p.I83V,ENSG00000179603:ENST00000358373:exon2:c.A247G:p.I83V,ENSG00000179603:ENST00000457830:exon2:c.A247G:p.I83V,ENSG00000179603:ENST00000472701:exon2:c.A247G:p.I83V	GRM8:NM_000845:exon1:c.A247G:p.I83V,GRM8:NM_001127323:exon2:c.A247G:p.I83V	clinvar: UNK	InterVar: Uncertain significance PVS1=0 PS=[0, 0, 0, 0, 0] PM=[1, 0, 0, 0, 0, 0, 0] PP=[0, 0, 0, 0, 0, 0] BA1=0 BS=[0, 0, 0, 0, 0] BP=[0, 0, 0, 0, 0, 0, 0, 0]	8.249e-06			0.306	5.752	0.281	4.92	.			Extracellular ligand-binding receptor;Periplasmic binding protein-like I	GRM8:uc003vlr.2:exon1:c.A247G:p.I83V,GRM8:uc003vlt.2:exon2:c.A247G:p.I83V	.	-0.974	AFR:0,AMR:0,EAS:0.0001,FIN:0,NFE:0,OTH:0,SAS:0	601116	.				7:126883012	het	SUDEP07
GABA/Glu	19	42507826	42507826	A	T	GRIK5	exonic	nonsynonymous SNV	ENSG00000105737	.	ENSG00000105737:ENST00000262895:exon17:c.T2273A:p.F758Y,ENSG00000105737:ENST00000301218:exon17:c.T2273A:p.F758Y,ENSG00000105737:ENST00000593562:exon18:c.T2273A:p.F758Y	GRIK5:NM_001301030:exon17:c.T2273A:p.F758Y,GRIK5:NM_002088:exon17:c.T2273A:p.F758Y	clinvar: UNK	InterVar: Uncertain significance PVS1=0 PS=[0, 0, 0, 0, 0] PM=[1, 1, 0, 0, 0, 0, 0] PP=[0, 0, 0, 0, 0, 0] BA1=0 BS=[0, 0, 0, 0, 0] BP=[0, 0, 0, 0, 0, 0, 0, 0]				0.539	7.722	1	4.44	.			Ionotropic glutamate receptor	GRIK5:uc002osi.2:exon7:c.T989A:p.F330Y,GRIK5:uc002osj.2:exon17:c.T2273A:p.F758Y	.	-0.976	AFR:.,AMR:.,EAS:.,FIN:.,NFE:.,OTH:.,SAS:.	600283	.				19:42507826	het	SUDEP15
Cardiac	5	169805754	169805754	A	G	KCNMB1	exonic	nonsynonymous SNV	ENSG00000145936	rs769731663	ENSG00000145936:ENST00000274629:exon4:c.T530C:p.M177T	KCNMB1:NM_004137:exon4:c.T530C:p.M177T	clinvar: UNK	InterVar: Uncertain significance PVS1=0 PS=[0, 0, 0, 0, 0] PM=[0, 0, 0, 0, 0, 0, 0] PP=[0, 0, 0, 0, 0, 0] BA1=0 BS=[0, 0, 0, 0, 0] BP=[0, 0, 0, 0, 0, 0, 0, 0]	3.301e-05			5.638	26.6	0.001	5.31	.			.	KCNMB1:uc003maq.2:exon4:c.T530C:p.M177T	.	-1.088	AFR:0,AMR:0,EAS:0,FIN:0,NFE:6.005e-05,OTH:0,SAS:0	603951	608622;				5:169805754	het	SUDEP03
Cardiac	7	153750065	153750065	C	G	DPP6	exonic	nonsynonymous SNV	ENSG00000130226	.	ENSG00000130226:ENST00000377770:exon1:c.C160G:p.R54G,ENSG00000130226:ENST00000406326:exon1:c.C160G:p.R54G	DPP6:NM_001290253:exon1:c.C160G:p.R54G,DPP6:NM_130797:exon1:c.C160G:p.R54G	clinvar: UNK	InterVar: Uncertain significance PVS1=0 PS=[0, 0, 0, 0, 0] PM=[0, 1, 0, 0, 0, 0, 0] PP=[0, 0, 0, 0, 0, 0] BA1=0 BS=[0, 0, 0, 0, 0] BP=[0, 0, 0, 1, 0, 0, 0, 0]				1.083	11.12	0.025	-0.441	.			.	DPP6:uc003wlj.3:exon1:c.C160G:p.R54G,DPP6:uc003wlk.3:exon1:c.C160G:p.R54G	Name=GC_rich	-1.015	AFR:.,AMR:.,EAS:.,FIN:.,NFE:.,OTH:.,SAS:.	126141	612956;616311;	2514;228140;	2514|-|-|Autosomal dominant|-|156580 616311 ~228140|Familial paroxysmal ventricular fibrillation, non Brugada type|Unknown|Autosomal dominant<br>or&nbsp;Not applicable|All ages|603829 612956 ~		7:153750065	het	SUDEP03
Cardiac	17	39925435	39925435	T	C	JUP	exonic	nonsynonymous SNV	ENSG00000173801	rs782461741	ENSG00000173801:ENST00000540235:exon3:c.A493G:p.I165V,ENSG00000173801:ENST00000310706:exon4:c.A493G:p.I165V,ENSG00000173801:ENST00000393930:exon4:c.A493G:p.I165V,ENSG00000173801:ENST00000393931:exon4:c.A493G:p.I165V,ENSG00000173801:ENST00000420370:exon4:c.A493G:p.I165V,ENSG00000173801:ENST00000437187:exon4:c.A493G:p.I165V,ENSG00000173801:ENST00000449889:exon4:c.A493G:p.I165V,ENSG00000173801:ENST0…	JUP:NM_002230:exon4:c.A493G:p.I165V,JUP:NM_021991:exon4:c.A493G:p.I165V	clinvar: UNK	InterVar: Uncertain significance PVS1=0 PS=[0, 0, 0, 0, 0] PM=[0, 1, 0, 0, 0, 0, 0] PP=[0, 0, 0, 0, 0, 0] BA1=0 BS=[0, 0, 0, 0, 0] BP=[0, 0, 0, 0, 0, 0, 0, 0]	8.446e-06			2.397	18.8	0.223	5.79	.			Armadillo-like helical;Armadillo-type fold	JUP:uc010wfs.2:exon3:c.A493G:p.I165V,JUP:uc002hxq.2:exon4:c.A493G:p.I165V,JUP:uc002hxr.2:exon4:c.A493G:p.I165V,JUP:uc002hxs.2:exon4:c.A493G:p.I165V	.	-1.091	AFR:0.0001,AMR:0,EAS:0,FIN:0,NFE:0,OTH:0,SAS:0	173325	601214;611528;	217656;34217;	217656|Familial isolated ARVC<br>Familial isolated ARVD<br>Familial isolated arrhythmogenic right ventricular cardiomyopathy<br>Familial isolated arrhythmogenic ventricular cardiomyopathy<br>Familial isolated arrhythmogenic ventricular dysplasia|Unknown|Autosomal dominant|-|107970 600996 602086 602087 604400 604401 607450 609040 610193 610476 611528 615616 ~34217|KWWH type I<br>Keratoderma with w…		17:39925435	het	SUDEP11
Cardiac	11	46750350	46750350	C	T	F2	exonic	nonsynonymous SNV	ENSG00000180210	.	ENSG00000180210:ENST00000311907:exon11:c.C1435T:p.H479Y	F2:NM_000506:exon11:c.C1435T:p.H479Y,F2:NM_001311257:exon11:c.C1387T:p.H463Y	clinvar: UNK	InterVar: Likely pathogenic PVS1=0 PS=[0, 0, 0, 0, 0] PM=[1, 1, 0, 0, 0, 0, 0] PP=[0, 1, 1, 0, 0, 0] BA1=0 BS=[0, 0, 0, 0, 0] BP=[0, 0, 0, 0, 0, 0, 0, 0]				3.699	23.3		5.04	.			Peptidase S1;Trypsin-like cysteine/serine peptidase domain	F2:uc001ndf.4:exon11:c.C1435T:p.H479Y	.	0.534	AFR:.,AMR:.,EAS:.,FIN:.,NFE:.,OTH:.,SAS:.	176930	188050;601367;613679;614390;	325;	325|Dysprothrombinemia<br>Hypoprothrombinemia<br>Prothrombin deficiency|<1 / 1 000 000|Autosomal recessive|All ages|613679 ~		11:46750350	het	SUDEP11
Cardiac	2	130951861	130951861	T	C	TUBA3E	exonic	nonsynonymous SNV	ENSG00000152086	rs528985832	ENSG00000152086:ENST00000312988:exon4:c.A554G:p.Y185C	TUBA3E:NM_207312:exon4:c.A554G:p.Y185C	clinvar: UNK	InterVar: Uncertain significance PVS1=0 PS=[0, 0, 0, 0, 0] PM=[1, 0, 0, 0, 0, 0, 0] PP=[0, 1, 1, 0, 0, 0] BA1=0 BS=[0, 0, 0, 0, 0] BP=[0, 0, 0, 0, 0, 0, 0, 0]	1.741e-05		0.000399361	4.45	24.2		2.57	.			Tubulin/FtsZ, GTPase domain	TUBA3E:uc002tqv.3:exon4:c.A554G:p.Y185C	.	0.498	AFR:0,AMR:0.0002,EAS:0,FIN:0,NFE:0,OTH:0,SAS:0		.				2:130951861	het	SUDEP11
