# Supplementary material for: Cardiac arrhythmia and neuroexcitability gene variants in resected brain tissue from patients with sudden unexpected death in epilepsy (SUDEP)
Source: NPJ Genom Med. 2018 Mar 27;3:9. doi: 10.1038/s41525-018-0048-5 (PMC5869741; doi:10.1038/s41525-018-0048-5)
Supplement: Supplementary file 6 — Supplemental Table 6(XLSX 12 kb) [file 41525_2018_48_MOESM6_ESM.xlsx]

## Sheet: SUDEP.coverage.summary
::::::::::::::
SUDEP/SUDEP.01.sample_summary
::::::::::::::
sample_id	total	mean	granular_third_quartile	granular_median	granular_first_quartile	%_bases_above_10	%_bases_above_20	%_bases_above_30	%_bases_above_40	%_bases_above_50	%_bases_above_60	%_bases_above_70	%_bases_above_80	%_bases_above_90	%_bases_above_100
SUDEP.01	7740108507	121.77	168	104	53	93.2	89.6	85.5	81.1	76.4	71.5	66.5	61.5	56.6	51.7
Total	7740108507	121.77	N/A	N/A	N/A
::::::::::::::
SUDEP/SUDEP.02.sample_summary
::::::::::::::
sample_id	total	mean	granular_third_quartile	granular_median	granular_first_quartile	%_bases_above_10	%_bases_above_20	%_bases_above_30	%_bases_above_40	%_bases_above_50	%_bases_above_60	%_bases_above_70	%_bases_above_80	%_bases_above_90	%_bases_above_100
SUDEP.02	7752746827	121.97	170	101	49	93	88.8	84.2	79.4	74.5	69.5	64.6	59.8	55	50.4
Total	7752746827	121.97	N/A	N/A	N/A
::::::::::::::
SUDEP/SUDEP.03.sample_summary
::::::::::::::
sample_id	total	mean	granular_third_quartile	granular_median	granular_first_quartile	%_bases_above_10	%_bases_above_20	%_bases_above_30	%_bases_above_40	%_bases_above_50	%_bases_above_60	%_bases_above_70	%_bases_above_80	%_bases_above_90	%_bases_above_100
SUDEP.03	7135479118	112.26	150	103	63	93.7	91.4	88.9	85.6	81.4	76.2	70.4	64.2	57.8	51.4
Total	7135479118	112.26	N/A	N/A	N/A
::::::::::::::
SUDEP/SUDEP.04.sample_summary
::::::::::::::
sample_id	total	mean	granular_third_quartile	granular_median	granular_first_quartile	%_bases_above_10	%_bases_above_20	%_bases_above_30	%_bases_above_40	%_bases_above_50	%_bases_above_60	%_bases_above_70	%_bases_above_80	%_bases_above_90	%_bases_above_100
SUDEP.04	6470684889	101.8	136	93	57	93.5	91	88	83.9	78.7	72.6	65.8	58.8	51.7	45
Total	6470684889	101.8	N/A	N/A	N/A
::::::::::::::
SUDEP/SUDEP.05.sample_summary
::::::::::::::
sample_id	total	mean	granular_third_quartile	granular_median	granular_first_quartile	%_bases_above_10	%_bases_above_20	%_bases_above_30	%_bases_above_40	%_bases_above_50	%_bases_above_60	%_bases_above_70	%_bases_above_80	%_bases_above_90	%_bases_above_100
SUDEP.05	6901754567	108.58	146	100	61	93.4	91.1	88.4	84.9	80.4	75.1	69.1	62.7	56.3	49.9
Total	6901754567	108.58	N/A	N/A	N/A
::::::::::::::
SUDEP/SUDEP.06.sample_summary
::::::::::::::
sample_id	total	mean	granular_third_quartile	granular_median	granular_first_quartile	%_bases_above_10	%_bases_above_20	%_bases_above_30	%_bases_above_40	%_bases_above_50	%_bases_above_60	%_bases_above_70	%_bases_above_80	%_bases_above_90	%_bases_above_100
SUDEP.06	6187362315	97.34	131	90	54	93.1	90.5	87.2	82.9	77.3	70.9	63.9	56.8	49.6	42.8
Total	6187362315	97.34	N/A	N/A	N/A
::::::::::::::
SUDEP/SUDEP.07.sample_summary
::::::::::::::
sample_id	total	mean	granular_third_quartile	granular_median	granular_first_quartile	%_bases_above_10	%_bases_above_20	%_bases_above_30	%_bases_above_40	%_bases_above_50	%_bases_above_60	%_bases_above_70	%_bases_above_80	%_bases_above_90	%_bases_above_100
SUDEP.07	6773173688	106.56	142	98	60	93.6	91.3	88.6	85	80.4	74.8	68.5	61.7	54.9	48.1
Total	6773173688	106.56	N/A	N/A	N/A
::::::::::::::
SUDEP/SUDEP.08.sample_summary
::::::::::::::
sample_id	total	mean	granular_third_quartile	granular_median	granular_first_quartile	%_bases_above_10	%_bases_above_20	%_bases_above_30	%_bases_above_40	%_bases_above_50	%_bases_above_60	%_bases_above_70	%_bases_above_80	%_bases_above_90	%_bases_above_100
SUDEP.08	6068559578	95.47	128	88	54	93.4	90.8	87.5	83	77.2	70.4	63	55.3	47.9	40.8
Total	6068559578	95.47	N/A	N/A	N/A
::::::::::::::
SUDEP/SUDEP.09.sample_summary
::::::::::::::
sample_id	total	mean	granular_third_quartile	granular_median	granular_first_quartile	%_bases_above_10	%_bases_above_20	%_bases_above_30	%_bases_above_40	%_bases_above_50	%_bases_above_60	%_bases_above_70	%_bases_above_80	%_bases_above_90	%_bases_above_100
SUDEP.09	6185803399	97.32	131	89	54	93	90.3	87.1	82.7	77.2	70.7	63.7	56.5	49.3	42.4
Total	6185803399	97.32	N/A	N/A	N/A
::::::::::::::
SUDEP/SUDEP.10.sample_summary
::::::::::::::
sample_id	total	mean	granular_third_quartile	granular_median	granular_first_quartile	%_bases_above_10	%_bases_above_20	%_bases_above_30	%_bases_above_40	%_bases_above_50	%_bases_above_60	%_bases_above_70	%_bases_above_80	%_bases_above_90	%_bases_above_100
SUDEP.10	5691543789	89.54	121	82	50	92.7	89.8	86	80.9	74.4	67.1	59.3	51.4	43.9	36.9
Total	5691543789	89.54	N/A	N/A	N/A
::::::::::::::
SUDEP/SUDEP.11.sample_summary
::::::::::::::
sample_id	total	mean	granular_third_quartile	granular_median	granular_first_quartile	%_bases_above_10	%_bases_above_20	%_bases_above_30	%_bases_above_40	%_bases_above_50	%_bases_above_60	%_bases_above_70	%_bases_above_80	%_bases_above_90	%_bases_above_100
SUDEP.11	9201256942	144.75	193	133	83	94.2	92.5	90.8	88.9	86.5	83.6	80	76	71.5	66.7
Total	9201256942	144.75	N/A	N/A	N/A
::::::::::::::
SUDEP/SUDEP.12.sample_summary
::::::::::::::
sample_id	total	mean	granular_third_quartile	granular_median	granular_first_quartile	%_bases_above_10	%_bases_above_20	%_bases_above_30	%_bases_above_40	%_bases_above_50	%_bases_above_60	%_bases_above_70	%_bases_above_80	%_bases_above_90	%_bases_above_100
SUDEP.12	5802908093	91.29	124	84	50	92.8	89.9	86.1	80.9	74.6	67.5	60	52.4	45.1	38.3
Total	5802908093	91.29	N/A	N/A	N/A
::::::::::::::
SUDEP/SUDEP.13.sample_summary
::::::::::::::
sample_id	total	mean	granular_third_quartile	granular_median	granular_first_quartile	%_bases_above_10	%_bases_above_20	%_bases_above_30	%_bases_above_40	%_bases_above_50	%_bases_above_60	%_bases_above_70	%_bases_above_80	%_bases_above_90	%_bases_above_100
SUDEP.13	7268717544	114.35	152	106	66	93.8	91.7	89.4	86.5	82.6	77.9	72.3	66.2	59.8	53.3
Total	7268717544	114.35	N/A	N/A	N/A
::::::::::::::
SUDEP/SUDEP.14.sample_summary
::::::::::::::
sample_id	total	mean	granular_third_quartile	granular_median	granular_first_quartile	%_bases_above_10	%_bases_above_20	%_bases_above_30	%_bases_above_40	%_bases_above_50	%_bases_above_60	%_bases_above_70	%_bases_above_80	%_bases_above_90	%_bases_above_100
SUDEP.14	6080637547	95.66	128	88	54	93.3	90.7	87.5	83.2	77.5	70.8	63.5	55.8	48.3	41.1
Total	6080637547	95.66	N/A	N/A	N/A
::::::::::::::
SUDEP/SUDEP.15.sample_summary
::::::::::::::
sample_id	total	mean	granular_third_quartile	granular_median	granular_first_quartile	%_bases_above_10	%_bases_above_20	%_bases_above_30	%_bases_above_40	%_bases_above_50	%_bases_above_60	%_bases_above_70	%_bases_above_80	%_bases_above_90	%_bases_above_100
SUDEP.15	5714972311	89.91	121	83	50	92.7	89.8	86.1	81	74.7	67.3	59.5	51.6	44	37
Total	5714972311	89.91	N/A	N/A	N/A
::::::::::::::
SUDEP/SUDEP.16.sample_summary
::::::::::::::
sample_id	total	mean	granular_third_quartile	granular_median	granular_first_quartile	%_bases_above_10	%_bases_above_20	%_bases_above_30	%_bases_above_40	%_bases_above_50	%_bases_above_60	%_bases_above_70	%_bases_above_80	%_bases_above_90	%_bases_above_100
SUDEP.16	5884640453	92.58	126	81	46	93	89.1	84.3	78.4	71.8	64.8	57.6	50.6	44	37.8
Total	5884640453	92.58	N/A	N/A	N/A
