# Supplementary material for: Cardiac arrhythmia and neuroexcitability gene variants in resected brain tissue from patients with sudden unexpected death in epilepsy (SUDEP)
Source: NPJ Genom Med. 2018 Mar 27;3:9. doi: 10.1038/s41525-018-0048-5 (PMC5869741; doi:10.1038/s41525-018-0048-5)
Supplement: Supplementary file 7 — Supplemental Table 7(XLSX 9 kb) [file 41525_2018_48_MOESM7_ESM.xlsx]

## Sheet: NORML.coverage.summary
::::::::::::::
NORML/NORML.01.sample_summary
::::::::::::::
sample_id	total	mean	granular_third_quartile	granular_median	granular_first_quartile	%_bases_above_10	%_bases_above_20	%_bases_above_30	%_bases_above_40	%_bases_above_50	%_bases_above_60	%_bases_above_70	%_bases_above_80	%_bases_above_90	%_bases_above_100
NORML.01	3898688541	61.33	76	53	34	94.5	88.8	79.1	66.3	52.7	40.1	29.8	21.9	16.1	12
Total	3898688541	61.33	N/A	N/A	N/A
::::::::::::::
NORML/NORML.02.sample_summary
::::::::::::::
sample_id	total	mean	granular_third_quartile	granular_median	granular_first_quartile	%_bases_above_10	%_bases_above_20	%_bases_above_30	%_bases_above_40	%_bases_above_50	%_bases_above_60	%_bases_above_70	%_bases_above_80	%_bases_above_90	%_bases_above_100
NORML.02	6192421710	97.42	120	83	55	95.9	93.9	90.5	85.4	78.4	70.1	61	52.1	43.7	36.3
Total	6192421710	97.42	N/A	N/A	N/A
::::::::::::::
NORML/NORML.03.sample_summary
::::::::::::::
sample_id	total	mean	granular_third_quartile	granular_median	granular_first_quartile	%_bases_above_10	%_bases_above_20	%_bases_above_30	%_bases_above_40	%_bases_above_50	%_bases_above_60	%_bases_above_70	%_bases_above_80	%_bases_above_90	%_bases_above_100
NORML.03	3813586467	60	73	50	33	94.8	88.6	77.7	63.7	49.3	36.7	26.8	19.6	14.5	11
Total	3813586467	60	N/A	N/A	N/A
::::::::::::::
NORML/NORML.04.sample_summary
::::::::::::::
sample_id	total	mean	granular_third_quartile	granular_median	granular_first_quartile	%_bases_above_10	%_bases_above_20	%_bases_above_30	%_bases_above_40	%_bases_above_50	%_bases_above_60	%_bases_above_70	%_bases_above_80	%_bases_above_90	%_bases_above_100
NORML.04	3160933996	49.73	63	37	20	88.4	73.6	58.7	45.6	34.9	26.6	20.3	15.7	12.3	9.8
Total	3160933996	49.73	N/A	N/A	N/A
::::::::::::::
NORML/NORML.05.sample_summary
::::::::::::::
sample_id	total	mean	granular_third_quartile	granular_median	granular_first_quartile	%_bases_above_10	%_bases_above_20	%_bases_above_30	%_bases_above_40	%_bases_above_50	%_bases_above_60	%_bases_above_70	%_bases_above_80	%_bases_above_90	%_bases_above_100
NORML.05	1163731498	18.31	24	16	10	71.5	34.5	14.7	6.9	3.8	2.3	1.5	1	0.7	0.5
Total	1163731498	18.31	N/A	N/A	N/A
::::::::::::::
NORML/NORML.06.sample_summary
::::::::::::::
sample_id	total	mean	granular_third_quartile	granular_median	granular_first_quartile	%_bases_above_10	%_bases_above_20	%_bases_above_30	%_bases_above_40	%_bases_above_50	%_bases_above_60	%_bases_above_70	%_bases_above_80	%_bases_above_90	%_bases_above_100
NORML.06	3370042926	53.02	71	48	29	91.7	84.2	73	59.7	46.3	34.6	25	17.9	12.7	9.1
Total	3370042926	53.02	N/A	N/A	N/A
::::::::::::::
NORML/NORML.07.sample_summary
::::::::::::::
sample_id	total	mean	granular_third_quartile	granular_median	granular_first_quartile	%_bases_above_10	%_bases_above_20	%_bases_above_30	%_bases_above_40	%_bases_above_50	%_bases_above_60	%_bases_above_70	%_bases_above_80	%_bases_above_90	%_bases_above_100
NORML.07	8023621801	126.23	160	114	76	95.9	94.5	92.9	90.6	87.6	83.5	78.5	72.5	66	59.1
Total	8023621801	126.23	N/A	N/A	N/A
