# Supplementary material for: Cardiac arrhythmia and neuroexcitability gene variants in resected brain tissue from patients with sudden unexpected death in epilepsy (SUDEP)
Source: NPJ Genom Med. 2018 Mar 27;3:9. doi: 10.1038/s41525-018-0048-5 (PMC5869741; doi:10.1038/s41525-018-0048-5)
Supplement: Supplementary file 8 — Supplemental Table 8(XLSX 14 kb) [file 41525_2018_48_MOESM8_ESM.xlsx]

## Sheet: Sheet1
Coverage in terms of bases				Normalized
Living Epilepsy	SUDEP	Validation		Living Epilepsy	SUDEP	Validation
3898688541	7740108507	7752746827		0.13161	0.135979	0.155244
6192421710	7135479118	6470684889		0.209041	0.125357	0.129572
3813586467	6901754567	6187362315		0.128737	0.121251	0.123898
3160933996	6773173688	6068559578		0.106705	0.118992	0.121519
1163731498	6185803399	5691543789		0.0392847	0.108673	0.11397
3370042926	9201256942	5802908093		0.113764	0.161649	0.1162
8023621801	7268717544	6080637547		0.270858	0.127698	0.121761
	5714972311	5884640453			0.100401	0.117836
29623026939	56921266076	49939083491
Raw Coverage					NL/SD1/SD2.01
Living Epilepsy	SUDEP	Validation			NL/SD1/SD2.02
61.33	121.77	121.97			NL/SD1/SD2.03
97.42	112.26	101.8			NL/SD1/SD2.04
60	108.58	97.34			NL/SD1/SD2.05
49.73	106.56	95.47			NL/SD1/SD2.06
18.31	97.32	89.54			NL/SD1/SD2.07
53.02	144.75	91.29			SD1/SD2.08
126.23	114.35	95.66
	89.91	92.58
66.5771	111.938
35.0663	16.5544
