# Supplementary material for: Cardiac arrhythmia and neuroexcitability gene variants in resected brain tissue from patients with sudden unexpected death in epilepsy (SUDEP)
Source: NPJ Genom Med. 2018 Mar 27;3:9. doi: 10.1038/s41525-018-0048-5 (PMC5869741; doi:10.1038/s41525-018-0048-5)
Supplement: Supplementary file 9 — Supplemental Table 9(XLSX 8 kb) [file 41525_2018_48_MOESM9_ESM.xlsx]

## Sheet: Sheet1
Variants	Gnomad Allele Frequency
GABA/Glutamate Signalling
ITPR1: p.A1760T	4.061e-06
GABRR2:p.A118S	Not found in Gnomad
SSTR5:p.A332S	4.135e-06
GRIK1:p.M330V	4.066e-06
CNTNAP2:p.E683K	7.325e-05
GNAI2:p.S22F	0
GRM8:p.I83V	2.439e-05
GRIK5:p.F758Y	1.236e-05
Cardaic Arrhthmia
KCNMB1:p.M177T	3.252e-05
DPP6:p.R54G	0.0022
JUP:p.I165V	4.253e-06
F2:p.H479Y	Not found in Gnomad
TUBA3D:p.Y185C	8.121e-06
